# Supplementary material for: Combinatorial ERK Inhibition Enhances MAPK Pathway Suppression in BRAF-Mutant Melanoma
Source: Int J Mol Sci. 2025 Oct 8;26(19):9794. doi: 10.3390/ijms26199794 (PMC12524744; doi:10.3390/ijms26199794)
Supplement: Supplementary file 1 [file ijms-26-09794-s001.zip]

Archive with 1 entries (1 files):
- ijms-3616327-supplementary.pptx
